# Supplementary material for: Association between Immunogenicity of a Monovalent Parenteral P2-VP8 Subunit Rotavirus Vaccine and Fecal Shedding of Rotavirus following Rotarix Challenge during a Randomized, Double-Blind, Placebo-Controlled Trial
Source: Viruses. 2023 Aug 25;15(9):1809. doi: 10.3390/v15091809 (PMC10536230; doi:10.3390/v15091809)
Supplement: Supplementary file 1 [file viruses-15-01809-s001.zip]

Archive with 1 entries (1 files):
- viruses-2533073-supplementary.pdf
